# Supplementary material for: Characterisation of a Multi-ligand Binding Chemoreceptor CcmL (Tlp3) of Campylobacter jejuni
Source: PLoS Pathog. 2014 Jan 2;10(1):e1003822. doi: 10.1371/journal.ppat.1003822 (PMC3879368; doi:10.1371/journal.ppat.1003822)
Supplement: Movie S1 — Assessment of motility in fluorescently labelled C. jejuni 11168-O, Δ tlp3 and Δ tlp3 c. Live imaging of culture grown C. jejuni was performed in a heated culture chamber set to 37°C using a Nikon Eclipse Ti microscope. Bacteria were grown and prepared as described in materials and methods. C. jejuni 11168-O, Δtlp3 and Δtlp3c cells were fluorescently labelled with FITC (Fluorescein-5-EX, Succinimidyl Ester, Molecular Probes) in Brucella broth and visualised on the BSA blocked glass-bottom dish at 60×. Movements were captured for 15–20 s, with video footage showing normal run and tumble bias for C. jejuni 11168-O (Movie S1A), inhibition of smooth swimming with enhanced rate of tumbles by the Δtlp3 (Movie S1B) and the restored run and tumble movement by the complemented mutant Δtlp3c (Movie S1C). (ZIP) [file ppat.1003822.s007.zip]

Archive with 3 entries (3 files):
- Movie S1 B.avi
- Movie S1 C.avi
- Movie S1 A.avi
